# Supplementary material for: Endosomal Arl4A attenuates EGFR degradation by binding to the ESCRT-II component VPS36
Source: Nat Commun. 2023 Nov 29;14:7859. doi: 10.1038/s41467-023-42979-9 (PMC10687025; doi:10.1038/s41467-023-42979-9)
Supplement: Supplementary file 4 — Source Data [file 41467_2023_42979_MOESM4_ESM.xlsx]

## Sheet: Figure 1a
	EGF-555 intensity fold change
	Time (min)	siControl			siArl4A
	0	1	1	1	1	1	1
	5	1.13207	1.10016	0.908116	0.928013	0.993345	0.818846
	15	0.818795	0.891597	0.700668	0.725275	0.810979	0.534966
	30	0.661729	0.785635	0.519405	0.506108	0.407168	0.46421
	60	0.479992	0.599097	0.425295	0.280922	0.298465	0.160153
	120	0.405543	0.55574	0.339557	0.211085	0.254223	0.118556
		1#	2#	3#	1#	2#	3#

## Sheet: Figure 1c
		Relative protein level
		siControl			siArl4A
	EGFR	0.954161	1.02037	1.02547	0.720308	0.580708	0.689739
	c-Met	1.0035	1.04508	0.951417	0.487626	0.496818	0.400204
	TfR	1.0125	0.964585	1.02291	1.06391	0.867185	0.959515
	Na+/K+ ATPase	1.01335	0.954513	1.03214	1.28256	1.27567	0.832526
		1#	2#	3#	1#	2#	3#

## Sheet: Figure 1 d
		Relative protein level
		siControl			siArl4A			siArl4A=Arl4A Res
	EGFR	0.965487	0.987337	1.04718	0.535016	0.760536	0.782548	0.709767	0.902247	0.959964
	c-Met	0.956111	1.0551	0.988786	0.758022	0.904774	0.716334	1.06947	0.924395	1.04104
		1#	2#	3#	1#	2#	3#	1#	2#	3#

## Sheet: Figure 1e
		Relative EGFR level
		siControl	siArl4A	siArl4A+N4HCl	siArl4A+MG132
	1#	1.01984	0.721481	0.887782	0.77909
	2#	1.00664	0.698897	0.973401	0.749546
	3#	0.990059	0.724204	0.903037	0.811593
	4#	0.983458	0.681355	0.830989	0.733883

## Sheet: Figure 1f
							Relative EGFR level
							Time	siControl			siArl4A
							0	100	100	100	100	100	100
							15	92.5194	108.542	111.058	74.6493	87.6943	40.6648
							30	95.334	109.346	98.4957	60.5968	58.8904	32.5246
							60	84.9094	90.4315	72.9502	42.9997	63.3365	37.9798
								1#	2#	3#	1#	2#	3#

## Sheet: Figure 1g
							Relative EGFR level
							Time	E.V.			Arl4A o/e
							0	100	100	100	100	100	100
							15	59.3023	40.11	66.9453	70.936	85.71	99.2146
							30	58.9147	32.3	59.451	85.2217	71.2	68.9164
							60	47.2868	10.1	53.998	68.9655	38.7	67.9226
								1#	2#	3#	1#	2#	3#

## Sheet: Figure 2a
		Relative EGFR level
		A549		H1975		PE089
		siControl	siArl4A	siControl	siArl4A	siControl	siArl4A
	1#	1.03106	0.743746	0.990792	0.7147	1.00652	0.726044
	2#	1.02422	0.592733	1.07217	0.620482	1.05866	0.612665
	3#	0.944724	0.597127	0.937042	0.592271	0.934824	0.590869

## Sheet: Figure 2b
		Relative EGFR level
	A549	Time (min)	siControl			siArl4A
		0	100	100	100	100	100	100
		30	99.8205	78.5674	96.3628	59.6948	79.2793	56.0859
		60	60.7148	73.7262	86.4748	53.2266	65.9573	47.2862
		90	53.953	68.2737	78.8276	52.8086	55.4391	45.758
			1#	2#	3#	1#	2#	3#

## Sheet: Figure 2c
		Relative EGFR level
	H1975	Time (min)	siControl				siArl4A
		0	100	100	100	100	100	100	100	100
		30	88.4329	86.225	82.5734	102.856	82.2366	79.34	85.2214	83.3159
		60	76.3656	80.7512	94.546	104.204	53.8259	62.9582	62.5773	63.1424
		90	72.472	81.1695	69.3756	81.6904	51.7915	69.0479	58.101	47.2494
			1#	2#	3#	4#	1#	2#	3#	4#

## Sheet: Figure 2d
		Relative EGFR level
	PE089	Time (min)	siControl			siArl4A
		0	100	100	100	100	100	100
		30	92.4765	99.8619	82.1452	64.7276	83.5304	75.7569
		60	95.2845	102.609	79.2833	65.4871	51.6196	63.8111
		90	91.815	78.6567	75.1064	52.3297	49.0809	41.7692
			1#	2#	3#	1#	2#	3#

[truncated: 59 more sheets: Figure 3a, Figure 3b, Figure 3c, Figure 4b, Figure 4c, Figure 4d, Figure 5a, Figure 5b, Figure 5c, Figure 6a, Figure 6b, Figure 6 d, Figure 7a, Figure 7b, Figure 7c, Figure 8a, Figure 8b, Figure 8c, Figure 8d, Figure 8e …]
